# Supplementary material for: Dysregulation of a Subset of Circulating and Vesicle-Associated miRNA in Pancreatic Cancer
Source: Noncoding RNA. 2024 May 1;10(3):29. doi: 10.3390/ncrna10030029 (PMC11130804; doi:10.3390/ncrna10030029)
Supplement: Supplementary file 1 [file ncrna-10-00029-s001.zip]

Archive with 1 entries (1 files):
- ncrna-2903595-supplementary.pdf
